# Supplementary material for: Biomechanical comparison of five cannulated screw fixation strategies for young vertical femoral neck fractures
Source: J Orthop Res. 2020 Oct 23;39(8):1669–80. doi: 10.1002/jor.24881 (PMC8451753; doi:10.1002/jor.24881)
Supplement: Supplementary file 1 — Supporting information. [file JOR-39-1669-s001.xlsx]

## Sheet: baseline information
Patient	Age	Gender	Height	Weight	BMI	HU1	Neck Length2	Neck Thickness3	NSA4
			(m)	(Kg)	(Kg/mm 2)		（mm）	（mm2）	（°）
'wang'	29	F	1.65	50	18.37	491.66	34.21	522.13	121.76
'sun'	30	F	1.55	80	33.29	410.5	32.9	390.86	121.88
'yao'	55	F	1.58	55	22.03	435.58	38.16	586.96	126.81
'wanchuixiang'	21	M	1.7	70	24.22	372.94	41.57	578.96	137.31
'deng'	48	M	1.73	85	28.4	563.72	33.16	947.71	124.8
'cheng'	54	M	1.7	70	24.22	409.66	34.68	789.88	122.12
'han'	30	M	1.82	100	30.19	533.36	35.15	1003.69	124.12
'zhang'	35	M	1.78	75	23.67	581.38	35.45	928	137.55

## Sheet: IFM
IFM	ALP	BUT	ITR	RHO	TRI		SIM	ALP	BUT	ITR	RHO	TRI		DIM	ALP	BUT	ITR	RHO	TRI
'wang'	0.0256819	0.026627	0.0399426	0.0454382	0.0526246		'wang'	0.0251231	0.0261465	0.0390985	0.0451773	0.0509683		'wang'	0.00392641	0.00416472	0.00673411	0.00327352	0.00914988
'sun'	0.0403	0.0703431	0.0755478	0.0534039	0.0960535		'sun'	0.0322	0.0574832	0.0593567	0.0463056	0.0502176		'sun'	0.0205	0.0301361	0.0379689	0.0225224	0.0760822
'yao'	0.0481301	0.0575424	0.0783356	0.0548287	0.0298885		'yao'	0.0480391	0.0574732	0.0782464	0.0547114	0.0231369		'yao'	0.00227011	0.00222791	0.00289047	0.00291359	0.0175406
'wanchuixiang'	0.0718734	0.0726836	0.106422	0.0867124	0.108468		'wanchuixiang'	0.0692234	0.0725735	0.100619	0.0826383	0.0954149		'wanchuixiang'	0.0123823	0.00322952	0.023082	0.0170317	0.0382834
'deng'	0.0736317	0.0836785	0.123777	0.0958297	0.154504		'deng'	0.0653673	0.082133	0.107594	0.0926471	0.0873541		'deng'	0.0238067	0.0096043	0.0419923	0.0162182	0.110775
'cheng'	0.0804288	0.109844	0.149609	0.125475	0.145604		'cheng'	0.0755247	0.108814	0.140881	0.123017	0.0967117		'cheng'	0.0201025	0.0118431	0.0355861	0.0166506	0.0931618
'han'	0.115206	0.115041	0.161225	0.137998	0.237567		'han'	0.0957872	0.111609	0.143056	0.118389	0.126411		'han'	0.045134	0.0179302	0.0517113	0.0505096	0.166173
'zhang'	0.117461	0.102096	0.166942	0.175441	0.113889		'zhang'	0.117439	0.102083	0.166926	0.175428	0.113842		'zhang'	0.00136245	0.00128268	0.00180882	0.00168953	0.00264567

## Sheet: stiffness
Stiffness	BUT	ALP	RHO	ITR	TRI
wang	530.409	509.997	519.244	588.381	506.504
sun	356.155	465.32	346.693	348.89	389.593
yao	863.57	853.269	821.234	842.537	806.181
WAN	715.445	667.33	667.255	635.444	639.622
deng	1689.75	1521.57	1546.75	1404.44	1200.43
CHEGN	846.584	793.629	792.427	728.205	675.389
han	653.997	596.676	608.998	595.471	543.298
zhang	1729.51	1661.1	1585.83	1613.41	1620.24

## Sheet: ALP VS RHO
	ALP				RHO
	IFM	SIM	DIM	Compression Force	IFM	SIM	DIM	Compression Force
cheng	0.0804288	0.0755247	0.0201025	652.544	0.125475	0.123017	0.0166506
deng	0.0736317	0.0653673	0.0238067	693.625	0.0958297	0.0926471	0.0162182	842.324
han	0.115206	0.0957872	0.045134	610.972	0.137998	0.118389	0.0505096	811.09
sun	0.0403	0.0322	0.0205	800.317	0.0534039	0.0463056	0.0225224	895.981
wanchuixiang	0.0718734	0.0692234	0.0123823	779.904	0.0867124	0.0826383	0.0170317	760.746
wang	0.0256819	0.0251231	0.00392641	700.297	0.0454382	0.0451773	0.00327352	867.485
yao	0.0481301	0.0480391	0.00227011	838.109	0.0548287	0.0547114	0.00291359	828.144
zhang	0.117461	0.117439	0.00136245	735.117	0.175441	0.175428	0.00168953	832.292

## Sheet: STRESS
Stress	ALP	BUT	ITR	RHO	TRI
'wang'	169.8	860.4	209.9	215.5	256.6
'sun'	167.1	694.4	279.2	191.4	295.4
'yao'	234	1344	283.6	240.2	376.7
'wanchuixiang'	176.2	902.5	245.7	185.6	387.7
'deng'	104.65	583.3	113.4	112.9	131.2
'cheng'	123.6	571	144.9	146	142.7
'han'	151.8	675.5	184.6	194.7	160.1
'zhang'	104.65	583.3	113.4	112.9	131.2
